# Supplementary material for: The Effectiveness and Safety of Mind-Body Modalities for Mental Health of Nurses in Hospital Setting: A Systematic Review
Source: Int J Environ Res Public Health. 2021 Aug 23;18(16):8855. doi: 10.3390/ijerph18168855 (PMC8393251; doi:10.3390/ijerph18168855)
Supplement: Supplementary file 1 [file ijerph-18-08855-s001.zip]

Archive with 1 entries (1 files):
- ijerph-1322771-supplementary.pdf
